# Supplementary material for: Lycosin-II Exhibits Antifungal Activity and Inhibits Dual-Species Biofilm by Candida albicans and Staphylococcus aureus
Source: J Fungi (Basel). 2022 Aug 24;8(9):901. doi: 10.3390/jof8090901 (PMC9504746; doi:10.3390/jof8090901)
Supplement: Supplementary file 1 [file jof-08-00901-s001.zip]

Archive with 1 entries (1 files):
- jof-1831281-supplementary.pdf
